# Supplementary material for: A Systemic Immune Inflammation Index and PD-L1 (SP142) Expression as a Potential Combined Biomarker of the Clinical Benefit of Chemo-Immunotherapy in Extensive-Stage Small-Cell Lung Cancer
Source: J Clin Med. 2024 Mar 6;13(5):1521. doi: 10.3390/jcm13051521 (PMC10932321; doi:10.3390/jcm13051521)
Supplement: Supplementary file 1 [file jcm-13-01521-s001.zip]

Archive with 1 entries (1 files):
- jcm-2888558-supplementary.pdf
